# Supplementary material for: Assessment of the Mutation Profile of Tonsillar Squamous Cell Carcinomas Using Targeted Next-Generation Sequencing
Source: Biomedicines. 2023 Mar 10;11(3):851. doi: 10.3390/biomedicines11030851 (PMC10045642; doi:10.3390/biomedicines11030851)
Supplement: Supplementary file 1 [file biomedicines-11-00851-s001.zip]

Archive with 1 entries (1 files):
- biomedicines-2237878-supplementary.pdf
